# Supplementary material for: Effect of Deacidification Treatment on the Flavor Quality of Zaosu Pear–Kiwifruit Wine
Source: Foods. 2022 Jul 7;11(14):2007. doi: 10.3390/foods11142007 (PMC9324503; doi:10.3390/foods11142007)
Supplement: Supplementary file 1 [file foods-11-02007-s001.zip]

Archive with 1 entries (1 files):
- foods-1794561-supplementary.pdf
